# Supplementary material for: Effects of Exercise on Depression and Anxiety in Lung Cancer Survivors: A Systematic Review and Meta-Analysis of Randomized Controlled Trials
Source: Curr Oncol. 2025 May 25;32(6):304. doi: 10.3390/curroncol32060304 (PMC12191834; doi:10.3390/curroncol32060304)
Supplement: Supplementary file 1 [file curroncol-32-00304-s001.zip]

Archive with 1 entries (1 files):
- curroncol-3588469-supplementary.pdf
